# Supplementary material for: Using citizen science data to estimate trait and climate drivers of daily activity patterns in temperate butterflies
Source: PLoS One. 2025 Nov 21;20(11):e0335856. doi: 10.1371/journal.pone.0335856 (PMC12637895; doi:10.1371/journal.pone.0335856)
Supplement: S2 File — (CSV) [file pone.0335856.s002.csv]

	x
1	Abaeis nicippe
2	Agathymus polingi
3	Aglais milberti
4	Agriades glandon
5	Agriades podarce
6	Anaea aidea
7	Anaea andria
8	Anartia jatrophae
9	Ancyloxypha numitor
10	Anthanassa texana
11	Anthocharis midea
12	Anthocharis sara
13	Asbolis capucinus
14	Ascia monuste
15	Asterocampa celtis
16	Asterocampa clyton
17	Asterocampa leilia
18	Atalopedes campestris
19	Atlides halesus
20	Atrytone arogos
21	Battus philenor
22	Battus polydamas
23	Boloria chariclea
24	Boloria epithore
25	Callophrys dumetorum
26	Calpodes ethlius
27	Calycopis cecrops
28	Calycopis isobeon
29	Celastrina ladon
30	Cercyonis oetus
31	Cercyonis pegala
32	Chioides catillus
33	Chlosyne californica
34	Chlosyne gabbii
35	Chlosyne gorgone
36	Chlosyne harrisii
37	Chlosyne hoffmanni
38	Chlosyne janais
39	Chlosyne lacinia
40	Chlosyne nycteis
41	Chlosyne palla
42	Cogia hippalus
43	Colias eurytheme
44	Colias meadii
45	Colias philodice
46	Copaeodes aurantiaca
47	Copaeodes minima
48	Cymaenes tripunctus
49	Danaus eresimus
50	Danaus gilippus
51	Dione moneta
52	Dryas iulia
53	Dymasia dymas
54	Echinargus isola
55	Epargyreus clarus
56	Ephyriades brunnea
57	Erora quaderna
58	Erynnis baptisiae
59	Erynnis brizo
60	Erynnis funeralis
61	Erynnis horatius
62	Erynnis juvenalis
63	Erynnis propertius
64	Erynnis tristis
65	Erynnis zarucco
66	Euchloe ausonides
67	Eumaeus atala
68	Eunica tatila
69	Euphilotes battoides
70	Euphilotes enoptes
71	Euphydryas phaeton
72	Euphyes arpa
73	Euphyes dukesi
74	Euphyes vestris
75	Euptoieta claudia
76	Eurema daira
77	Feniseca tarquinius
78	Ganyra josephina
79	Glaucopsyche lygdamus
80	Habrodais grunus
81	Heliconius charithonia
82	Heliopetes ericetorum
83	Heliopetes laviana
84	Heliopyrgus domicella
85	Hesperia attalus
86	Hesperia comma
87	Hesperia meskei
88	Hesperia metea
89	Hylephila phyleus
90	Icaricia acmon
91	Icaricia icarioides
92	Icaricia saepiolus
93	Icaricia shasta
94	Junonia coenia
95	Kricogonia lyside
96	Leptotes cassius
97	Leptotes marina
98	Lerema accius
99	Lerodea eufala
100	Lethe anthedon
101	Lethe creola
102	Lethe eurydice
103	Limenitis archippus
104	Limenitis arthemis
105	Limenitis lorquini
106	Limenitis weidemeyerii
107	Marpesia petreus
108	Melanis pixe
109	Ministrymon clytie
110	Ministrymon leda
111	Myscelia ethusa
112	Nastra lherminier
113	Nathalis iole
114	Nymphalis antiopa
115	Nymphalis californica
116	Ochlodes agricola
117	Ochlodes sylvanoides
118	Oeneis chryxus
119	Oligoria maculata
120	Panoquina errans
121	Panoquina ocola
122	Panoquina panoquin
123	Papilio polyxenes
124	Papilio zelicaon
125	Parnassius clodius
126	Parnassius smintheus
127	Phocides pigmalion
128	Phoebis agarithe
129	Phoebis sennae
130	Pholisora catullus
131	Phyciodes phaon
132	Phyciodes tharos
133	Pieris oleracea
134	Pieris rapae
135	Pieris virginiensis
136	Piruna pirus
137	Poanes viator
138	Poanes yehl
139	Polites baracoa
140	Polites mystic
141	Polites sabuleti
142	Polites themistocles
143	Polites vibex
144	Polygonia comma
145	Polygonia gracilis
146	Polygonia interrogationis
147	Polygonia satyrus
148	Pontia protodice
149	Pyrgus oileus
150	Pyrisitia lisa
151	Pyrisitia nise
152	Pyrisitia proterpia
153	Satyrium behrii
154	Satyrium calanus
155	Satyrium fuliginosa
156	Satyrium liparops
157	Siproeta stelenes
158	Staphylus ceos
159	Strymon bazochii
160	Strymon melinus
161	Systasea pulverulenta
162	Systasea zampa
163	Texola elada
164	Thorybes pylades
165	Thymelicus lineola
166	Urbanus procne
167	Urbanus proteus
168	Vanessa annabella
169	Vanessa atalanta
170	Vanessa cardui
171	Vanessa virginiensis
172	Zerene cesonia
173	Zerene eurydice
174	Zestusa dorus
